# Supplementary material for: Maternal Immunity and Vaccination Influence Disease Severity in Progeny in a Novel Mast Cell-Deficient Mouse Model of Severe Dengue
Source: Viruses. 2021 May 12;13(5):900. doi: 10.3390/v13050900 (PMC8152039; doi:10.3390/v13050900)
Supplement: Supplementary file 1 [file viruses-13-00900-s001.zip]

Archive with 1 entries (1 files):
- viruses-1163904-supplementary.pdf
